# Supplementary material for: Near-chromosomal-level genome of the red palm weevil (Rhynchophorus ferrugineus), a potential resource for genome-based pest control
Source: Sci Data. 2024 Jan 6;11:45. doi: 10.1038/s41597-024-02910-3 (PMC10771492; doi:10.1038/s41597-024-02910-3)
Supplement: Supplementary file 2 — Supplementary Table 1 [file 41597_2024_2910_MOESM2_ESM.xlsx]

## Sheet: Scaffold_statistics
Supplementary Table 1. Genome assembly statistics
	Contigs		Pin_hic	Salsa	Yahs	HiRISE		Final_genome
Total_sequences:	750		727	652	666	728		721
Total_bases:	783837998		783842598	783892498	783863198	783840298		778731894
#################Nucleotide Distribution#################
A_percentage:	33.0613		33.3136	33.1628	33.295	33.0201		33.0012
T_percentage:	33.3088		33.0561	33.2027	33.073	33.3498		33.3277
G_percentage:	16.7927		16.8653	16.7478	16.8426	16.7424		16.7623
C_percentage:	16.8372		16.7644	16.8797	16.7862	16.8874		16.9086
(A+T)_percentage:	66.3701		66.3697	66.3655	66.368	66.3699		66.3289
(G+C)_percentage:	33.6299		33.6297	33.6276	33.6288	33.6298		33.6709
N_percentage:	0		0.000586853	0.00695248	0.00321485	0.000293427		0.000188383
#########################################################
Min_sequence_length:	19033		19033	20599	1000	19033		15066
Max_sequence_length:	56664662		66200854	76168461	133454410	97852718		97141244
Average_sequence_length:	1.04512e+06		1.07819e+06	1.20229e+06	1.17697e+06	1.0767e+06		1.08007e+06
Median_sequence_length:	157118		148882	169740	139249	149148		150631
N25_length:	29750435		59063272	43498870	43484940	75488334		75027177
L25_number	5		4	4	3	3		3
N50_length:	20287965		38660871	29717902	31405202	43484440		43002243
L50_number	13		8	9	8	6		6
N75_length:	4576330		13986851	8913372	17397692	29232005		29023087
L75_number	28		14	19	17	11		11
N90_length:	381058		384190	410006	401373	381058		381112
L90_number	169		147	135	102	148		148
N95_length:	207931		210634	233103	218994	207931		207950
L95_number	307		284	259	231	285		285
#########################################################
Sequence_length 0 - 200	0		0	0	0	0		0
Sequence_length 201 - 500	0		0	0	0	0		0
Sequence_length 501 - 1000	0		0	0	2	0		0
Sequence_length 1001 - 3000	0		0	0	3	0		0
Sequence_length 3001 - 5000	0		0	0	0	0		0
Sequence_length 5001 - 7000	0		0	0	1	0		0
Sequence_length 7001 - 10k	0		0	0	2	0		0
Sequence_length 10001 - .1MB	275		275	222	257	275		268
Sequence_length 100001 - 1MB	418		415	387	374	416		416
Sequence_length > 1MB	57		37	43	27	37		37
######## BUSCO version is: 4.1.4###insecta_odb10##	C:99.4%[S:99.0%,D:0.4%],F:0.2%,M:0.4%,n:1367		C:99.4%[S:99.0%,D:0.4%],F:0.2%,M:0.4%,n:1367	C:99.5%[S:99.1%,D:0.4%],F:0.1%,M:0.4%,n:1367	C:99.4%[S:99.0%,D:0.4%],F:0.2%,M:0.4%,n:1367	C:99.5%[S:99.1%,D:0.4%],F:0.1%,M:0.4%,n:1367		C:99.5%[S:99.1%,D:0.4%],F:0.1%,M:0.4%,n:1367
Complete BUSCOs (C)	1359		1360	1360	1359	1361		1361
Complete and single-copy BUSCOs (S)	1353		1354	1355	1354	1355		1355
Complete and duplicated BUSCOs (D)	6		6	5	5	6		6
Fragmented BUSCOs (F)	3		3	2	3	2		2
Missing BUSCOs (M)	5		4	5	5	4		4
