# Supplementary material for: Near-chromosomal-level genome of the red palm weevil (Rhynchophorus ferrugineus), a potential resource for genome-based pest control
Source: Sci Data. 2024 Jan 6;11:45. doi: 10.1038/s41597-024-02910-3 (PMC10771492; doi:10.1038/s41597-024-02910-3)
Supplement: Supplementary file 3 — Supplementary Table 2 [file 41597_2024_2910_MOESM3_ESM.xlsx]

## Sheet: Sheet1
Supplementary Table 2. List of proteome and transcriptome resources used for gene prediction
S.No	ID	Sequence Type	Data Type	Data Source	Organism
1	GCF_000390285	Protein sequence	Proteome	NCBI	Anoplophora glabripennis
2	GCF_000500325	Protein sequence	Proteome	NCBI	Leptinotarsa decemlineata
3	GCF_001937115	Protein sequence	Proteome	NCBI	Aethina tumida
4	UP000000803	Protein sequence	Proteome	UniProt	Drosophila melanogaster
5	UP000007266	Protein sequence	Proteome	UniProt	Tribolium castaneum
6	UP000030742	Protein sequence	Proteome	UniProt	Dendroctonus ponderosae
7	UP000292052	Protein sequence	Proteome	UniProt	Asbolus verrucosus
8	UP000410492	Protein sequence	Proteome	UniProt	Callosobruchus maculatus
9	UP000504635	Protein sequence	Proteome	UniProt	Sitophilus oryzae
10	UP000515147	Protein sequence	Proteome	UniProt	Diabrotica virgifera
11	JAACXV01	Protein sequence	Proteome	UniProt	Rhynchophorus ferrugineus
12	SRR6984025	Illumina Shot-gun reads	Transcriptome	NCBI-SRA	Rhynchophorus ferrugineus
13	SRR6984026	Illumina Shot-gun reads	Transcriptome	NCBI-SRA	Rhynchophorus ferrugineus
14	SRR6984035	Illumina Shot-gun reads	Transcriptome	NCBI-SRA	Rhynchophorus ferrugineus
15	SRR7791540	Illumina Shot-gun reads	Transcriptome	NCBI-SRA	Rhynchophorus ferrugineus
16	SRR10948195	Illumina Shot-gun reads	Transcriptome	NCBI-SRA	Rhynchophorus ferrugineus
17	SRR10948196	Illumina Shot-gun reads	Transcriptome	NCBI-SRA	Rhynchophorus ferrugineus
18	SRR10948163	Illumina Shot-gun reads	Transcriptome	NCBI-SRA	Rhynchophorus ferrugineus
19	SRR10948152	Illumina Shot-gun reads	Transcriptome	NCBI-SRA	Rhynchophorus ferrugineus
20	SRR10948150	Illumina Shot-gun reads	Transcriptome	NCBI-SRA	Rhynchophorus ferrugineus
21	SRR10948183	Illumina Shot-gun reads	Transcriptome	NCBI-SRA	Rhynchophorus ferrugineus
22	SRR10948194	Illumina Shot-gun reads	Transcriptome	NCBI-SRA	Rhynchophorus ferrugineus
23	SRR10948193	Illumina Shot-gun reads	Transcriptome	NCBI-SRA	Rhynchophorus ferrugineus
24	SRR10948192	Illumina Shot-gun reads	Transcriptome	NCBI-SRA	Rhynchophorus ferrugineus
25	SRR10948191	Illumina Shot-gun reads	Transcriptome	NCBI-SRA	Rhynchophorus ferrugineus
26	SRR10948190	Illumina Shot-gun reads	Transcriptome	NCBI-SRA	Rhynchophorus ferrugineus
27	SRR10948189	Illumina Shot-gun reads	Transcriptome	NCBI-SRA	Rhynchophorus ferrugineus
28	SRR10948188	Illumina Shot-gun reads	Transcriptome	NCBI-SRA	Rhynchophorus ferrugineus
29	SRR10948187	Illumina Shot-gun reads	Transcriptome	NCBI-SRA	Rhynchophorus ferrugineus
30	SRR10948186	Illumina Shot-gun reads	Transcriptome	NCBI-SRA	Rhynchophorus ferrugineus
31	SRR10948184	Illumina Shot-gun reads	Transcriptome	NCBI-SRA	Rhynchophorus ferrugineus
32	SRR10849189	PacBio Long reads	Transcriptome	NCBI-SRA	Rhynchophorus ferrugineus
33	SRR10849190	PacBio Long reads	Transcriptome	NCBI-SRA	Rhynchophorus ferrugineus
34	SRR10849191	PacBio Long reads	Transcriptome	NCBI-SRA	Rhynchophorus ferrugineus
35	SRR10849192	PacBio Long reads	Transcriptome	NCBI-SRA	Rhynchophorus ferrugineus
36	SRR10849193	PacBio Long reads	Transcriptome	NCBI-SRA	Rhynchophorus ferrugineus
37	SRR12319356	PacBio Long reads	Transcriptome	NCBI-SRA	Rhynchophorus ferrugineus
